# Supplementary material for: MiR-155 Enhances Insulin Sensitivity by Coordinated Regulation of Multiple Genes in Mice
Source: PLoS Genet. 2016 Oct 6;12(10):e1006308. doi: 10.1371/journal.pgen.1006308 (PMC5053416; doi:10.1371/journal.pgen.1006308)
Supplement: S1 Data — (XLS) [file pgen.1006308.s017.xls]

## Sheet: Fig 1-A
	Samples Code	miR-107	miR-423a
		CT	CT
HS	A001	34.65	27.32
	A002	34.1	27.11
	A003	32.89	27.33
	A004	33.41	28.22
	A005	30.69	26.62
	A006	35.03	28.09
	A007	35.85	26.68
	A008	32.43	27.29
	A009	32.24	25.69
	A010	33.75	27.45
	A011	31.69	26.84
	A012	35.49	29.77
	A013	32.41	26.34
	A014	35.29	29.81
	A015	31.91	26.52
	A016	31.05	26.74
	A017	35.5	28.07
	A018	33.73	29.56
	A019	34.45	27.51
	A020	34.73	27.15
	A021	35.84	27.17
	A022	34.9	28.78
	A023	33.5	26.9
	A024	35.15	26.05
	A025	33.94	27.14
	A026	33.32	27.37
	A027	31.79	26.44
	A028	32.69	27.62
	A029	35.21	27.46
	A030	31.35	26.14
T2D	C001	32.23	29.21
	C002	32.21	25.84
	C003	31.75	25.01
	C004	31.38	26.17
	C005	31.81	26.21
	C006	31.5	27.12
	C007	30.97	24.32
	C008	30.72	26.65
	C009	31.02	28.18
	C010	30.9	26.91
	C011	31.4	26.76
	C012	33.12	27.41
	C013	31.6	28.6
	C014	32.67	26.52
	C015	31.51	27
	C016	34.58	27.71
	C017	32.43	28.58
	C018	33.42	28
	C019	30.82	27.53
	C020	30.83	26.89
	C021	32.15	26.29
	C022	32.42	26.95
	C023	32.88	27.93
	C024	35.78	27.89
	C025	32.7	25.72
	C026	30.99	26.41
	C027	31.96	27.06
	C028	31.82	28.48
	C029	33.03	26.61
	C030	32.87	28.81

## Sheet: Fig 1-B
	Samples Code	miR-423a	miR-155
		CT	CT
HS	A001	27.32	35.29
	A002	27.11	34.79
	A003	27.33	35.12
	A004	27.29	35.34
	A005	27.45	35.32
	A006	26.84	34.62
	A007	29.77	38.2
	A008	26.85	33.98
	A009	26.34	35.11
	A010	30.6	36.96
	A011	29.81	37.03
	A012	26.74	34.89
	A013	29.31	36.23
	A014	28.07	35.18
	A015	29.56	36.04
	A016	27.15	34.29
	A017	27.17	34.17
	A018	28.78	35.84
	A019	26.66	34.83
	A020	28.59	35.95
	A021	27.86	35.36
	A022	30.03	35.75
	A023	27.37	35.1
	A024	26.44	34.46
	A025	27.45	35.08
	A026	27.62	35.03
	A027	29.61	37.56
	A028	27.46	34.63
	A029	28.27	34.45
	A030	26.14	34.75
T2D	C001	27.01	37.16
	C002	25.86	35.4
	C003	25.84	34.92
	C004	25.01	34.47
	C005	26.17	34.99
	C006	26.21	34.5
	C007	27.12	34.64
	C008	24.32	34.09
	C009	26.65	34.43
	C010	26.91	34.48
	C011	28.31	35.56
	C012	26.39	34.82
	C013	26.76	33.84
	C014	27.41	34.8
	C015	26.52	34.51
	C016	27.25	34.95
	C017	25.32	34.34
	C018	27	35.37
	C019	26	34.81
	C020	28	38.33
	C021	27.53	34.95
	C022	26.89	34.55
	C023	26.29	35.04
	C024	26.95	34.75
	C025	27.89	35.24
	C026	25.72	34.18
	C027	26.81	34.55
	C028	26.41	34.66
	C029	27.06	34.98
	C030	26.61	33.88
	Samples Code	miR-146a	miR-423a
		CT	CT
HS	A001	34.01	32.97
	A002	32.67	31.94
	A003	33.59	31.4
	A004	34.7	32.6
	A005	31.67	30.25
	A006	34.8	33.99
	A007	35.07	33.28
	A008	33.53	32.68
	A009	32.47	30.98
	A010	33.5	32.91
	A011	32.26	30.3
	A012	34.5	33.69
	A013	37.05	35.55
	A014	33.91	31.42
	A015	34.65	32.74
	A016	31.39	29.79
	A017	34.16	31.97
	A018	35.71	34.05
	A019	32.3	31.59
	A020	33.68	31.25
	A021	33.86	31.95
	A022	36.16	35.29
	A023	33.98	33
	A024	32.82	31.86
	A025	35.11	34.6
	A026	33.55	32.3
	A027	34.79	32.68
	A028	32.4	30.68
	A029	35.26	33.05
	A030	33.53	32.01
T2D	C001	34.49	32.64
	C002	33.76	32.03
	C003	34.72	32.77
	C004	34.19	32.8
	C005	34.35	32.13
	C006	34.04	32.07
	C007	33.8	33.09
	C008	33.98	31.89
	C009	33.24	30.34
	C010	33.07	30.81
	C011	34.98	32.5
	C012	34.02	31.25
	C013	33.86	32.34
	C014	39.38	35.37
	C015	34.69	32.36
	C016	35.6	33.62
	C017	33.63	31.66
	C018	33.25	32.19
	C019	31.79	30.69
	C020	36.43	33.51
	C021	33.25	32.21
	C022	33.53	31.1
	C023	33.79	31.45
	C024	33.25	30.82
	C025	36.72	33.93
	C026	34.83	33.36
	C027	34.02	31.28
	C028	33.62	32.07
	C029	33.45	31.21
	C030	32.91	31.67

## Sheet: Fig 1-C and D
Samples Code	HOMA-IR	HOMA-β	miR-155 expression level
A001	1.45033	109.92	0.711367
A002	2.72062	67.6491	0.869746
A003	1.89607	58.5306	0.805897
A004	1.2234	215.621	0.672995
A005	2.18109	99.8913	0.762425
A006	2.27619	114.971	0.811502
A007	3.03292	124.925	0.517154
A008	0.822373	48.9178	1.27338
A009	2.33729	83.3484	0.408573
A010	0.959787	58.5998	2.17146
A011	1.17589	45.8937	1.19637
A012	1.56492	109.624	0.627926
A013	2.10635	67.7311	1.47291
A014	1.1334	66.8421	1.29116
A015	1.55399	71.694	1.99815
A016	1.37809	79.2258	1.26459
A017	2.18172	72.2747	1.39346
A018	1.38818	123.455	1.33669
A019	2.66031	82.1224	0.619281
A020	2.9676	88.5259	1.08573
A021	2.03476	115.032	0.985322
A022	2.62563	211.848	3.38385
A023	1.02424	47.9558	0.84012
A024	4.33105	292.117	0.687136
A025	2.58244	184.427	0.900418
A026	1.73734	122.879	1.04875
A027	2.12862	396.949	0.721298
A028	1.64719	93.121	1.23856
A029	2.06848	112.222	2.46001
A030	1.42756	58.4	0.456494
C001	3.56863	119.654	0.156982
C002	5.77381	56.3878	0.239594
C003	7.48569	18.7426	0.329572
C004	6.66707	14.7268	0.253256
C005	1.27031	34.1481	0.394656
C006	12.5658	27.8351	0.569855
C007	3.86716	21.6238	0.971756
C008	1.59001	20.7306	0.204287
C009	5.64764	67.5162	0.811502
C010	5.65361	57.4659	0.938655
C011	5.17232	39.6399	1.17175
C012	4.48483	64.5255	0.517154
C013	5.66522	11.4868	1.31829
C014	3.52277	46.5899	1.06339
C015	2.28773	34.8485	0.701574
C016	3.49773	61.8384	0.857772
C017	14.7949	38.0673	0.343568
C018	4.80396	22.9593	0.539116
C019	5.99378	25.1142	0.397401
C020	6.87182	28.458	0.138568
C021	3.5796	23.2249	1.0415
C022	7.75882	111.63	0.881888
C023	5.0008	22.196	0.414277
C024	4.31665	60.2864	0.80033
C025	2.72636	41.0526	1.09328
C026	2.70116	51.137	0.506511
C027	2.6173	49.7661	0.834316
C028	6.48	78.2609	0.585876
C029	4.61094	28.2976	0.736454
C030	3.28494	7.10485	1.15562
