# Supplementary material for: MiR-155 Enhances Insulin Sensitivity by Coordinated Regulation of Multiple Genes in Mice
Source: PLoS Genet. 2016 Oct 6;12(10):e1006308. doi: 10.1371/journal.pgen.1006308 (PMC5053416; doi:10.1371/journal.pgen.1006308)
Supplement: S2 Data — (XLS) [file pgen.1006308.s018.xls]

## Sheet: Fig 2-C
Liver		u6	miR-155
	NO.	CT	CT
RL-m155	2754	13.84	25.37
	2755	13.72	25.91
	2756	14.02	26.18
	2757	15.16	26.04
	2724	13.95	26.37
	2725	14.15	26.17
	2751	11.94	23.94
con	2753	13.59	28.13
	2764	13.99	28.69
	2778	13.64	27.61
	2779	13.44	27.47
	2780	14.2	28.59
	2781	13.82	28.49
	2782	13.96	28.46
WAT		u6	miR-155
		CT	CT
RL-m155	2756	14.32	24.21
	2757	12.97	23.96
	2724	13.47	23.54
	2725	14.31	24.21
	2751	13.45	23.26
	2752	13.47	23.37
con	2753	14.45	25.87
	2764	14.97	27.77
	2778	14.3	25.75
	2779	13.71	25.74
	2780	13.45	24.87
	2781	13.62	25.93
BAT		u6	miR-155
		CT	CT
RL-m155	2754	15.06	23.78
	2755	14.37	23.2
	2756	14.41	23.34
	2757	15.78	24.96
	2724	14.59	23.89
	2725	14.51	23.85
con	2753	14.98	24.82
	2764	14.5	25.1
	2778	14.19	24.63
	2779	13.61	24.36
	2780	14.59	25.05
	2781	14.4	24.82
muscle		u6	miR-155
		CT	CT
RL-m155	2754	17.32	27.62
	2755	13.55	22.5
	2756	17.26	26.6
	2757	12.28	21.44
	2724	15.1	23.33
	2725	17.08	26.13
con	2753	14.27	24.93
	2764	14.68	25.27
	2778	17.29	28.3
	2779	15.08	26.64
	2780	16.54	27.85
	2781	13.31	23.38
pancreas		u6	miR-155
		CT	CT
RL-m155	2754	18.14	29.45
	2755	16.87	27.94
	2756	16.7	27.04
	2757	16.11	27
	2724	16.89	26.81
	2725	17.89	28.32
	2751	17.41	28.06
con	2753	17.27	29.09
	2764	17.79	29.98
	2778	17.85	30.64
	2779	18.34	30.52
	2780	17.37	31.15
	2781	16.54	29.08
	2782	16.83	29.93
Islet		u6	miR-155
		CT	CT
RL-m155	2754	19.56	29.11
	2755	19.68	28.63
	2756	19.51	28.63
con	2780	18.28	30.28
	2781	18.76	30.38
	2782	18.57	31.36

## Sheet: Fig 2-D
	NO.	Heart（g）	Liver	Spleen	Lung	Kidney	Brain	Testis	WAT	BAT
con	2753	0.15	1.33	0.1	0.16	0.42	0.48	0.18	0.52	0.1
	2764	0.16	1.26	0.08	0.2	0.41	0.48	0.14	0.33	0.1
	2778	0.16	1.32	0.1	0.2	0.4	0.5	0.2	0.54	0.11
RL-m155	2757	0.21	1.36	0.08	0.16	0.45	0.49	0.19	0.45	0.06
	2724	0.18	1.38	0.08	0.21	0.42	0.48	0.16	0.56	0.07
	2725	0.18	1.51	0.08	0.23	0.42	0.48	0.17	0.41	0.085
	2751	0.15	1.39	0.08	0.17	0.4	0.49	0.19	0.56	0.075
	Heart	Liver	Spleen	Lung	Kidney	Brain	Testis	White fat	Brown Fat
control	1	1	1	1	1	1	1	1	1
m155TG	1.14894	1.08184	0.857143	1.03125	1.03049	0.996575	1.02404	1.06835	0.725
误差	0.0244949	0.0678233	0	0.0330404	0.0206155	0.0057735	0.015	0.0768115	0.00957427
