# Supplementary material for: MiR-155 Enhances Insulin Sensitivity by Coordinated Regulation of Multiple Genes in Mice
Source: PLoS Genet. 2016 Oct 6;12(10):e1006308. doi: 10.1371/journal.pgen.1006308 (PMC5053416; doi:10.1371/journal.pgen.1006308)
Supplement: S3 Data — (XLS) [file pgen.1006308.s019.xls]

## Sheet: Fig 3-C
	sample	ins1	b-actin
		CT	CT
WT	WT1	23.5	24.04
	WT2	26.08	26.62
	WT3	24.89	25.36
	WT4	26.14	25.47
	WT5	24.74	24.82
	WT6	22.59	23.18
KO	4465	22.14	23.06
	4469	25.42	25.82
	4470	23.54	24.38
		ins2	b-actin
		CT	CT
WT	WT1	19.18	24.04
	WT2	22.53	26.62
	WT3	21.19	25.36
	WT4	20.3	24.82
	WT5	20.3	24.78
	WT6	18.36	23.18
KO	4465	18.65	23.06
	4469	21.57	25.82
	4470	20.26	24.38
		ins1	b-actin
	NO.	CT	CT
RL-m155	3830	23.49	23.84
	3831	23.97	22.77
	3832	25.31	24.84
con	3836	24.27	23.27
	3837	27.69	26.74
	3838	25.55	26.01
	4314	25.53	25.36
	4344	24.2	24.98
		ins2	b-actin
	NO.	CT	CT
RL-m155	3830	19.39	23.84
	3831	19.37	22.77
	3832	21.17	24.84
con	3836	20.1	23.27
	3837	23.95	26.74
	3838	22	26.01
	4314	20.91	24.98
	4344	20.45	24.53

## Sheet: Fig 3-D
	sample	islet area	total area
RL-m155	3831-1	615134	4.15966e+06
	3831-2	576583	4.15966e+06
	3831-3	917897	4.15966e+06
	3832-1	641384	4.15966e+06
	3832-2	754346	4.15966e+06
	3833-1	594499	4.15966e+06
	3833-2	407947	4.15966e+06
	3834-1	572188	4.15966e+06
	3834-2	304932	4.15966e+06
	3835-1	585297	4.15966e+06
	3835-2	594241	4.15966e+06
con	3836-1	598060	4.15966e+06
	3836-2	593159	4.15966e+06
	3837-1	1236520	4.15966e+06
	3837-2	525038	4.15966e+06
	3838-1	497405	4.15966e+06
	3838-2	505949	4.15966e+06
	4344-1	518365	4.15966e+06
	4344-2	473841	4.15966e+06
	4498-1	596199	4.15966e+06
	4498-2	357823	4.15966e+06
	sample	islet area	total area
KO	4465-1	386485	4.15966e+06
	4465-2	978860	4.15966e+06
	4465-3	797296	4.15966e+06
	4465-4	524743	4.15966e+06
	4469-1	822953	4.15966e+06
	4469-2	733794	4.15966e+06
	4469-3	1.11609e+06	4.15966e+06
	4469-4	1.24347e+06	4.15966e+06
	4469-5	1.01078e+06	4.15966e+06
	4168-1	956253	4.15966e+06
	4168-2	504413	4.15966e+06
	4168-3	953320	4.15966e+06
	4470-1	1.28584e+06	4.15966e+06
	4470-2	208083	4.15966e+06
	4470-3	715662	4.15966e+06
	4471-1	485421	4.15966e+06
	4471-2	938926	4.15966e+06
	4471-3	530121	4.15966e+06
		639680	4.15966e+06
WT	WT1-1	756940	4.15966e+06
	WT1-2	558879	4.15966e+06
	WT1-3	1338474	4.15966e+06
	WT1-4	648783	4.15966e+06
	WT2-1	1.24864e+06	4.15966e+06
	WT2-2	620732	4.15966e+06
	WT2-3	928025	4.15966e+06
	WT2-4	1122214	4.15966e+06
	WT2-5	531699	4.15966e+06
	WT3-1	965043	4.15966e+06
	WT3-2	1106820	4.15966e+06
	WT3-3	760360	4.15966e+06
	WT3-4	544583	4.15966e+06
	WT3-5	273908	4.15966e+06
	WT4-1	536084	4.15966e+06
	WT4-2	440703	4.15966e+06
	WT4-3	774942	4.15966e+06
	WT5-1	463665	4.15966e+06
	WT5-2	781520	4.15966e+06
	WT5-3	1.08841e+06	4.15966e+06
	WT6-1	471857	4.15966e+06
	WT6-2	1183822	4.15966e+06
	WT6-3	1.08517e+06	4.15966e+06

## Sheet: Fig 3-F
	sample	ki67 positive cells	total cells
RL-m155	3831-1	4	128
	3831-2	2	319
	3831-3	3	193
	3831-4	3	242
	3831-5	2	314
	3831-6	3	313
	3830-1	3	178
	3830-2	5	286
	3830-3	3	85
	3830-4	6	216
	3830-5	1	249
	3830-6	1	249
	3832-1	2	134
	3832-2	3	166
	3832-3	4	236
	3833-1	3	129
	3833-2	6	135
	3833-3	1	103
	3833-4	4	240
	383-5	2	115
	4301-1	3	150
	4303-1	1	53
	4303-2	1	56
	4303-3	1	61
	449-1	2	147
	4490-2	1	136
	4490-3	3	126
	4491-1	4	143
	4491-2	1	178
	4491-3	3	142
	4491-4	1	117
	4491-5	5	178
	4491-6	5	125
	4491-7	1	45
con	3836-1	1	119
	3836-2	3	118
	3836-3	5	295
	3836-4	2	118
	3836-5	3	119
	3836-6	4	294
	3837-1	2	87
	3837-2	3	175
	3837-3	1	69
	3837-4	2	161
	3837-5	2	122
	3837-6	4	191
	3837-7	2	253
	3838-1	4	215
	3838-2	3	208
	3838-3	3	186
	3838-4	1	72
	3838-5	1	72
	3838-6	3	115
	3838-7	2	95
	4314-1	4	258
	4314-2	1	239
	4344-1	3	272
	4344-2	3	344
	4344-3	1	97
	4344-4	3	203
	4344-5	1	309
	4344-6	1	87
	4498-1	1	143
	4498-2	1	70
	4498-3	2	170
	4498-4	1	147
	4498-5	2	185
	4498-6	1	17
	sample	ki67 positive cells	total cells
	4465-1	3	33
	4465-2	3	111
	4465-3	1	106
	4465-4	4	155
	4465-5	1	197
	4465-6	1	71
	4465-7	2	38
	4465-8	5	157
	4465-9	3	113
	4465-10	3	229
	4465-11	8	254
	4465-12	3	44
	4469-1	5	90
	4469-2	1	44
	4469-3	4	115
	4469-4	1	59
	4469-5	2	118
	4469-6	2	194
	4469-7	2	50
	4469-8	5	183
	4168-1	2	130
	4168-2	5	158
	4168-3	2	107
	4168-4	4	128
	4168-5	1	84
	4168-6	1	139
	4168-7	3	273
	4168-8	2	26
	4168-9	1	135
	4168-10	2	209
	4470-1	4	159
	4470-2	1	130
	4470-3	1	73
	4470-4	3	37
	4470-5	1	60
	4470-6	1	67
	4471-1	1	26
	4471-2	3	113
	4471-3	3	61
	4471-4	3	215
	4471-5	2	80
	4471-6	1	65
	4471-7	3	122
	4471-8	5	137
	4471-9	1	36
WT	WT1-1	5	210
	WT1-2	2	263
	WT1-3	1	100
	WT1-4	4	108
	WT1-5	4	216
	WT1-6	6	167
	WT1-7	3	87
	WT1-8	5	67
	WT1-9	1	37
	WT2-1	6	117
	WT2-2	1	64
	WT2-3	1	58
	WT2-4	3	220
	WT2-5	1	82
	WT2-6	3	145
	WT2-7	1	127
	WT3-1	3	86
	WT3-2	1	148
	WT3-3	2	17
	WT3-4	4	269
	WT3-5	6	257
	WT3-6	4	112
	WT3-7	2	110
	WT3-8	6	217
	WT4-1	2	122
	WT4-2	4	145
	WT4-3	3	62
	WT4-4	1	83
	WT5-1	1	25
	WT5-2	1	18
	WT5-3	6	151
	WT6-1	1	24
	WT6-2	1	28
	WT6-3	6	213
	WT6-4	1	79
	WT6-5	1	13
