# Supplementary material for: MiR-155 Enhances Insulin Sensitivity by Coordinated Regulation of Multiple Genes in Mice
Source: PLoS Genet. 2016 Oct 6;12(10):e1006308. doi: 10.1371/journal.pgen.1006308 (PMC5053416; doi:10.1371/journal.pgen.1006308)
Supplement: S4 Data — (XLS) [file pgen.1006308.s020.xls]

## Sheet: Fig 4-A
3m
	NO.	random blood glucose (mg/dl)
RL-m155	90	173
	89	151
	96	161
	463	153
	464	125
	465	135
	203	144
	201	154
	202	149
con	99	152
	462	179
	195	157
	466	156
	467	168
	204	144
	205	163
	206	161
5m
	NO.	random blood glucose (mg/dl)
RL-m155	3568	135
	3582	156
	3573	183
	3574	167
	3575	147
	498	150
	3578	145
	3580	122
con	3564	203
	3571	152
	3569	201
	3570	183
	3583	208
	3584	183
	3585	152
	3587	214

## Sheet: Fig 4-B
3m
	NO.	12h fasted blood glucose (mg/dl)
	9062	56
	9493	60
	9038	54
	8547	68
	8548	78
	8550	66
	8551	71
	8552	68
	8534	60
	8535	81
	8529	68
	8542	55
	8543	65
	8544	55
	8536	82
	8539	79
	8541	87
	8531	74
	8532	79
	8533	81
	8553	67
	8555	61
	8556	68
	8557	64
	9492	72
	8559	73
	8560	69
	8561	82
5m
	NO.	12h fasted blood glucose (mg/dl)
RL-m155	3508	100
	3509	121
	9681	96
	9682	80
	9683	91
	9604	91
	3517	101
	3518	92
	3519	81
	3520	73
con	9684	105
	9685	143
	9686	117
	9687	112
	9688	151
	3510	134
	3511	135
	3512	159
	3513	157
	3514	124

## Sheet: Fig 4-C
3m
	NO.	24h fasted blood glucose (mg/dl)
RL-m155	754	24
	755	20
	757	40
	758	42
	759	30
	662	21
	663	22
	664	26
	665	34
	643	24
	644	35
con	669	49
	658	42
	659	40
	660	52
	661	38
	673	34
	674	37
	675	35
	760	36
	761	41
	762	51
	763	45
5m
	NO.	24h fasted blood glucose (mg/dl)
RL-m155	9684	62
	9685	105
	9686	83
	9687	68
	9688	78
	3510	88
	3511	83
	3512	132
	3513	89
	3514	86
con	3508	72
	3509	95
	9681	82
	9682	66
	9683	65
	9604	66
	3517	67
	3518	56
	3519	69
	3520	48

## Sheet: Fig 4-D 
Fed state
	NO.	Insulin(ng/ml)
RL-m155	754	1.15238
	755	0.688846
	756	1.0084
	759	0.646707
	662	0.723962
	663	0.660753
	664	0.896031
	665	1.18749
	758	1.37361
con	669	1.04001
	643	0.804729
	658	0.962751
	660	0.520289
	674	0.801217
	675	1.22612
	760	0.453568
	761	0.587009
	763	0.857403
	659	1.15589
Fasted state
	NO.	Insulin(ng/ml)
RL-m155	754	0.425476
	755	0.292035
	756	0.393871
	678	0.337685
	759	0.47815
	662	0.330662
	663	0.383336
	664	0.432499
	758	0.407918
con	669	0.411429
	643	0.54487
	644	0.379825
	658	0.428987
	660	0.534335
	674	0.379825
	675	0.2815
	760	0.320127
	761	0.316616
	763	0.464103
	673	0.383336

## Sheet: Fig 4-E and F
	NO.	0(min)	15	30	60	90	120
RL-m155	756	81	426	462	372	216	156
	758	106	440	415	320	215	165
	678	98	298	217	220	161	142
	759	104	362	428	361	176	131
	662	114	388	412	363	238	189
	663	153	397	498	360	224	172
	665	143	427	502	389	276	221
	644	144	468	363	291	200	167
con	669	146	529	517	408	269	196
	658	126	484	440	340	233	178
	659	171	512	501	427	292	221
	660	173	533	480	387	301	230
	661	204	524	512	448	323	238
	760	115	428	455	348	234	158
	762	100	412	559	544	430	273
	763	104	468	495	380	238	191

## Sheet: Fig 4-G
0 min
	NO.	Insulin(ng/ml)	mean	SD	P value
RL-m155	754	0.425476
	756	0.393871
	678	0.337685
	759	0.47815
	662	0.330662
	663	0.383336
	664	0.432499
	758	0.407918	0.3987	0.0490885	0.175077
	669	0.411429
	643	0.54487
	644	0.379825
	658	0.428987
	660	0.534335
	674	0.379825
	763	0.464103
	673	0.383336	0.440839	0.0674672
30 min
	NO.	Insulin(ng/ml)	mean	SD	P value
	754	0.299058
	757	0.443034
	759	0.450057
	662	0.446545
	663	0.358755
	664	0.383336
	665	0.506243
	758	0.502731	0.42372	0.0717459	0.117739
	669	0.404406
	658	0.594033
	660	0.523801
	761	0.45708
	659	0.404406
	762	0.432499
	661	0.471126
	673	0.618614	0.488246	0.0827053

## Sheet: Fig 4- H and I
	NO.	0(min)	15	30	60	90	120
RL-m155	3509	59	211	254	141	118	84
	9681	82	362	420	240	176	166
	9682	83	296	283	178	152	145
	9683	81	261	253	180	137	112
	3517	129	403	444	283	215	157
	3518	112	385	378	231	207	166
	3519	124	409	418	279	220	176
	3520	115	316	360	213	183	156
con	9685	108	388	399	309	231	161
	9686	131	368	356	276	239	186
	9688	130	374	368	251	220	187
	3510	122	353	360	251	206	172
	3511	127	383	412	325	257	247
	3512	136	431	521	421	371	275
	3513	116	376	424	329	255	199
	3514	131	469	436	285	248	190

## Sheet: Fig 4-J and K
	NO.	0(min)	15	30	45	60	90	120
RL-m155	754	75	27	18	19	20	21	22
	756	90	43	22	18	23	35	57
	757	91	48	30	23	29	60	84
	678	104	67	27	32	23	42	67
	759	92	64	48	43	53	72	78
	662	120	67	62	55	59	60	65
	663	136	95	71	52	55	60	70
	664	141	106	73	56	48	49	65
	665	127	96	90	77	74	60	81
con	762	86	48	38	31	47	58	65
	669	130	89	41	50	54	78	90
	643	140	111	74	73	71	68	94
	644	118	103	65	63	77	74	82
	674	162	111	83	97	100	104	101
	675	106	91	80	96	111	112	113
	760	108	78	63	51	62	66	82
	761	84	54	42	39	54	67	81
	763	80	70	38	35	46	51	75

## Sheet: Fig 4-L and M
	NO.	0(min)	15	30	45	60	90
con	9685	123	137	78	61	49	54
	9686	117	113	58	40	36	60
	9688	107	157	96	86	70	55
	3510	105	102	69	55	58	61
	3511	104	98	70	51	45	48
	3512	151	153	111	86	72	70
	3513	147	144	102	89	87	73
	3514	125	106	73	68	54	76
RL-m155	3509	100	94	76	57	55	46
	9681	130	81	60	44	34	41
	9682	95	88	44	36	41	53
	9683	107	69	36	33	33	53
	3517	110	108	55	49	59	63
	3518	155	114	89	56	46	52
	3519	129	117	89	65	59	61
	3520	107	95	49	47	62	75
