# Supplementary material for: MiR-155 Enhances Insulin Sensitivity by Coordinated Regulation of Multiple Genes in Mice
Source: PLoS Genet. 2016 Oct 6;12(10):e1006308. doi: 10.1371/journal.pgen.1006308 (PMC5053416; doi:10.1371/journal.pgen.1006308)
Supplement: S5 Data — (XLS) [file pgen.1006308.s021.xls]

## Sheet: Fig 5-A
males
	NO.	random blood glucose (mg/dl)
KO	4278	150
	4279	193
	4280	191
	4281	191
	4282	175
	4283	176
	4284	148
	4285	197
	4286	177
WT	4260	150
	4261	162
	4262	148
	4264	159
	4265	150
	4266	133
	4267	156
	4268	160
	4269	165
	4270	153
females
KO	4293	172
	4294	122
	4295	124
	4296	115
	4297	170
	4298	162
	4299	151
	4300	136
	4251	146
WT	4101	139
	4102	141
	4103	149
	4104	123
	4106	142
	4107	147
	4108	113
	4109	127
	4110	130
	4126	145

## Sheet: Fig 5-B
males
	NO.	12h fasted blood glucose (mg/dl)
KO	4278	116
	4279	103
	4280	104
	4281	110
	4282	98
	4283	86
	4284	77
	4285	116
	4286	112
WT	4260	68
	4261	67
	4262	50
	4264	75
	4265	70
	4266	62
	4267	58
	4268	84
	4269	77
	4270	74
females
	NO.	12h fasted blood glucose (mg/dl)
KO	4293	84
	4294	74
	4295	84
	4296	84
	4297	96
	4298	76
	4299	79
	4300	72
	4251	121
WT	4101	72
	4102	78
	4103	58
	4104	60
	4105	59
	4106	58
	4107	54
	4108	77

## Sheet: Fig 5-C
males
	NO.	24h fasted blood glucose (mg/dl)
KO	4278	89
	4279	81
	4280	82
	4281	120
	4282	99
	4283	139
	4284	169
	4285	100
	4286	97
	4287	115
WT	4260	72
	4261	69
	4262	70
	4264	123
	4265	100
	4266	66
	4267	90
	4268	84
	4269	66
	4270	65
females
	NO.	24h fasted blood glucose (mg/dl)
KO	4293	121
	4295	147
	4297	105
	4298	122
	4299	101
	4300	117
WT	4105	119
	4106	86
	4107	104
	4108	55
	4109	75
	4110	79

## Sheet: Fig 5-D
Fed state
	NO.	Insulin
KO	4293	0.3637
	4294	0.355391
	4295	0.825489
	4296	0.801348
	4297	0.553503
	4298	0.425867
	4299	0.789262
	4300	0.496001
	4251	0.549404
WT	4101	0.520673
	4102	0.401032
	4103	0.401032
	4104	0.342919
	4105	0.317942
	4106	0.631172
	4107	0.508343
	4126	0.384452
	4127	0.50423
Fasted state
	NO.	Insulin
KO	4293	0.213417
	4294	0.305438
	4295	0.288749
	4296	0.409315
	4297	0.417593
	4298	0.23857
	4299	0.334598
	4300	0.47953
	4251	0.367853
WT	4101	0.463039
	4102	0.23019
	4103	0.322108
	4104	0.276221
	4105	0.242758
	4106	0.184017
	4107	0.4424
	4126	0.263681

## Sheet: Fig 5-E and F
	NO.	0(min)	15	30	60	90	120
KO	4278	103	398	339	321	246	202
	4279	107	410	329	227	201	147
	4282	82	368	343	233	173	152
	4283	83	370	282	211	205	135
	4284	93	425	321	261	223	208
	4285	98	370	265	191	206	148
	4287	91	326	215	204	167	177
WT	4262	68	402	274	170	150	132
	4263	80	396	318	214	156	160
	4264	71	316	222	186	200	149
	4265	79	341	171	171	170	166
	4266	76	221	202	156	133	122
	4269	86	340	282	214	181	160
	4270	89	301	187	191	124	120

## Sheet: Fig 5-G and H
	NO.	0(min)	15	30	60	90	120
KO	4293	83	294	222	150	167	115
	4294	82	326	285	184	131	99
	4295	95	361	243	159	167	116
	4296	82	381	226	181	190	157
	4299	141	300	256	162	150	124
	4300	81	220	149	178	152	127
	4252	77	269	198	132	126	103
WT	4101	85	286	188	143	138	109
	4102	83	270	181	189	162	132
	4104	85	175	136	123	97	88
	4105	96	277	133	137	124	95
	4108	74	236	143	128	101	91
	4109	63	217	144	103	110	86
	4110	72	209	144	104	105	88

## Sheet: Fig 5-I
0 min
	NO.	Insulin
KO	4293	0.213417
	4294	0.305438
	4295	0.288749
	4296	0.417593
	4299	0.23857
	4300	0.47953
	4252	0.367853
WT	4101	0.463039
	4102	0.23019
	4104	0.276221
	4105	0.252758
	4108	0.184017
	4109	0.4424
	4110	0.263681
30 min
	NO.	Insulin
KO	4293	0.276221
	4294	0.390002
	4295	0.48365
	4296	0.454787
	4299	0.465409
	4300	0.450659
	4252	0.338759
WT	4101	0.434136
	4102	0.413455
	4104	0.409315
	4105	0.372004
	4108	0.421731
	4109	0.706979
	4110	0.602607

## Sheet: Fig 5-J and K
	NO.	0(min)	15	30	45	60	90	120
KO	2754	62	59	74	72	78	89	76
	2755	86	60	66	76	95	81	98
	2756	77	78	72	66	72	78	72
	2757	69	62	60	60	72	94	74
	2724	79	64	57	59	65	83	81
	2725	95	82	50	51	62	69	98
	2751	77	57	62	57	80	82	76
	2752	67	51	53	50	59	76	65
WT	2753	70	48	40	50	60	65	71
	2764	67	50	46	51	74	60	64
	2778	66	52	24	18	19	20	23
	2779	74	55	28	19	25	30	31
	2780	80	55	52	63	60	50	80
	2781	50	41	36	34	38	38	46
	2782	61	49	53	50	52	47	49
	2783	55	45	41	46	39	39	47

## Sheet: Fig 5-L and M
	NO.	0(min)	15	30	45	60	90	120
KO	2784	119	106	89	70	59	67	89
	2785	131	104	91	77	67	74	86
	2786	110	89	57	69	68	62	72
	2787	95	74	69	56	65	69	93
	2788	99	86	67	64	80	87	90
	2789	91	63	68	56	60	64	70
	2790	110	71	69	75	87	95	98
WT	2791	97	63	61	49	64	56	58
	2792	89	48	31	41	44	47	52
	2793	87	69	50	39	49	53	58
	2794	83	58	53	56	75	54	59
	2795	100	77	58	61	64	73	71
	2798	97	57	42	50	57	55	75
	2799	75	47	32	28	36	35	34
