# Supplementary material for: MiR-155 Enhances Insulin Sensitivity by Coordinated Regulation of Multiple Genes in Mice
Source: PLoS Genet. 2016 Oct 6;12(10):e1006308. doi: 10.1371/journal.pgen.1006308 (PMC5053416; doi:10.1371/journal.pgen.1006308)
Supplement: S6 Data — (XLS) [file pgen.1006308.s022.xls]

## Sheet: Fig 6-A
WAT
		GCK	b-actin
RL-m155	1	30.88	19.18
	2	30.38	19.08
	3	31.01	20.06
	4	31.38	19.96
Con	1	33.81	20.68
	2	32.42	18.99
	3	32.74	20.71
		ATF4	b-actin
RL-m155	1	31.35	19.18
	2	33.46	20.12
	3	31.05	19.08
	4	32.92	19.96
Con	1	32.48	20.68
	2	30.71	19.81
	3	30.73	18.99
	4	31.85	20.71
		Pdk4	b-actin
RL-m155	1	35.68	20.12
	2	34.3	19.08
	3	34.87	20.06
	4	34.87	19.96
Con	1	33.1433	20.68
	2	33.5	20.17
	3	32.22	18.99
	4	34.67	20.71
	5	32.54	20.25
		GLUT1	b-actin
RL-m155	1	23.78	19.18
	2	24.89	20.12
	3	24.53	19.08
	4	24.35	19.9
	5	26.09	19.96
Con	1	27.02	20.68
	2	27.06	20.17
	3	25.9	19.81
	4	26.43	20.71
	5	28.69	20.25
		cebpb	b-actin
RL-m155	1	23.81	16.71
	2	24.16	17
	3	24.29	16.62
	4	24.87	17.2
	5	25.29	17.09
Con	1	24.48	19.35
	2	25.28	19.29
	3	25.07	18.68
		pten	b-actin
RL-m155	1	21.16	16.71
	2	22.22	17
	3	21.44	16.62
	4	20.94	17.09
Con	1	22.5	19.35
	2	21.73	19.29
	3	20.76	17.15
	4	21.34	18.68
		socs3	b-actin
RL-m155	1	26.75	16.71
	2	27.19	16.62
	3	28.2	17.2
	4	27.75	17.09
Con	1	28.1	19.35
	2	28.62	19.29
	3	27.68	17.36
	4	28.01	18.68
BAT
		GLUT1	b-actin
RL-m155	1	26.35	19.36
	2	26.93	20.34
	3	26.49	19.18
	4	27.29	20.12
	5	25.7	19.22
Con	1	28.18	19.72
	2	27.42	19.59
	3	27.44	20.31
	4	27.4	19.8
		socs1	b-actin
RL-m155	1	30.4	19.26
	2	30.98	18.78
	3	32.6	19.71
	4	31.5	18.87
Con	1	31.27	19.9
	2	30.76	19.54
	3	30.24	19.94
	4	31.86	21.1
		cebpb	b-actin
RL-m155	1	22.98	19.26
	2	23.18	18.78
	3	24.02	18.88
	4	24.75	19.71
	5	23.23	18.87
Con	1	22.83	19.9
	2	22.05	19.54
	3	22.56	19.94
		Pdk4	b-actin
RL-m155	1	31	20.38
	2	27.64	19
	3	27.73	19.36
	4	29.4	20.34
	5	26.68	19.18
	6	28.23	20.12
	7	26.68	19.22
Con	1	27.67	19.59
	2	27.44	20.31
	3	27.58	20.07
	4	26.52	19.8
		ATF4	b-actin
RL-m155	1	34.06	20.38
	2	31.41	19
	3	34.22	19.18
	4	31.94	20.12
	5	31.26	19.22
Con	1	31.2	19.72
	2	31.68	19.59
	3	32.01	20.31
	4	31.6325	20.07
	5	31.64	19.8
SM
		ATF4	b-actin
RL-m155	1	31.53	17.04
	2	35.03	19.07
	3	30.64	17.1
	4	39.35	23.18
Con	1	31.2	17.95
	2	29.95	16.64
	3	33.03	19.53
	4	31.46	18.28
		Pkm2	b-actin
RL-m155	1	18.3	17.04
	2	17.64	17.1
	3	19.67	18.63
Con	1	19.24	17.95
	2	18.45	16.64
	3	21.56	19.53
	4	20.91	18.28
	5	25.03	22.06
		GLUT1	b-actin
RL-m155	1	27.26	17.04
	2	26.98	17.1
	3	28.18	18.63
Con	1	27.62	16.64
	2	30.77	19.53
	3	29.36	18.28
	4	32.29	22.06
		GLUT4	b-actin
RL-m155	1	21.7	17.04
	2	21.36	17.1
	3	23.06	18.63
Con	1	22.56	17.95
	2	22.26	16.64
	3	25.9	19.53
	4	23.83	18.28
	5	28.24	22.06
Liver
		gck	b-actin
RL-m155	1	23.94	19.79
	2	23.52	18.89
	3	24.4	19.56
Con	1	25.03	19.69
	2	25.44	19.15
	3	26.5	19.49
		pten	b-actin
RL-m155	1	21.93	19.79
	2	21.17	18.89
	3	21.83	19.47
	4	21.9	19.56
Con	1	21.36	19.69
	2	20.76	19.15
	3	21.51	19.49
		socs1	b-actin
RL-m155	1	34.18	19.79
	2	34.03	18.89
	3	33.5	19.47
	4	32.77	19.2
Con	1	31.7	19.5
	2	33.1	19.61
	3	32.14	19.69
	4	31.96	19.15
	5	32.5	19.49
		pdk4	b-actin
RL-m155	1	26.17	18.5
	2	26.33	18.89
	3	26.96	19.47
	4	27.14	19.2
	5	26.92	19.56
Con	1	25.69	19.5
	2	26.19	19.69
	3	25.78	19.11
		GLUT2	b-actin
RL-m155	1	28.15	19.79
	2	27.37	19.47
	3	27.03	19.2
Con	1	24.6	19.5
	2	24.5	19.11
	3	24.49	19.15
		GLUT4	b-actin
RL-m155	1	32.85	20.24
	2	33.89	19.88
	3	32.78	19.73
Con	1	31.68	19.81
	2	31.92	20.11
	3	31.45	19.61
	4	31.38	19.76
		CEBPB	b-actin
RL-m155	1	23.9	20.24
	2	23.48	19.52
	3	23.83	19.88
Con	1	23.11	19.81
	2	23.46	20.11
	3	22.49	19.49
	4	23.43	20.03
		HDAC4	b-actin
RL-m155	1	25.5	19.79
	2	26.93	18.5
	3	23.03	18.89
	4	23.65	19.47
	5	24.46	19.2
	6	23.01	19.56
Con	1	24.7	19.5
	2	26.74	19.61
	3	27.28	19.69
	4	26.15	19.11
	5	29.41	20.14
	6	26.72	19.15
	7	26.18	19.49
		socs3	b-actin
RL-m155	1	27.2	18.5
	2	27.6	18.89
	3	28.36	19.2
	4	28.62	19.56
Con	1	27.53	19.69
	2	26.45	19.11
	3	28.05	20.14
		atf4	b-actin
RL-m155	1	32.1	18.89
	2	32.06	19.47
	3	32.37	19.2
Con	1	32.23	19.5
	2	31.61	19.69
	3	31.71	20.14
	4	31.05	19.49
		Fabp5	b-actin
RL-m155	1	31.69	20.24
	2	31.27	19.52
	3	30.32	19.88
	4	30.93	19.66
Con	1	28.64	19.81
	2	29.74	20.11
	3	28.99	19.38
	4	28.87	19.49
